# Supplementary material for: High-order scheme for the source-sink term in a one-dimensional water temperature model
Source: PLoS One. 2017 Mar 6;12(3):e0173236. doi: 10.1371/journal.pone.0173236 (PMC5338824; doi:10.1371/journal.pone.0173236)
Supplement: S1 Table — (XLSX) [file pone.0173236.s001.xlsx]

## Sheet: Sheet1
	time	Solar Radiation(W/m2)	Air Temperature(degree)	Humidity(%)	wind speed (m/s)
1978-07-01	31	0	31.2	0.65	5.3
	31.0069	0	31.1	0.65	5.4
	31.0139	0	31.1	0.65	5.4
	31.0208	0	31	0.65	5.5
	31.0278	0	31	0.64	5.6
	31.0347	0	30.9	0.64	5.6
	31.0417	0	30.9	0.64	5.7
	31.0486	0	30.8	0.64	5.7
	31.0556	0	30.7	0.64	5.8
	31.0625	0	30.7	0.64	5.8
	31.0694	0	30.6	0.64	5.9
	31.0764	0	30.6	0.64	5.9
	31.0833	0	30.5	0.64	6
	31.0903	0	30.5	0.64	6.1
	31.0972	0	30.5	0.64	6.1
	31.1042	0	30.6	0.64	6.2
	31.1111	0	30.6	0.64	6.2
	31.1181	0	30.6	0.64	6.3
	31.125	0	30.6	0.64	6.3
	31.1319	0	30.7	0.64	6.4
	31.1389	0	30.7	0.64	6.4
	31.1458	0	30.7	0.64	6.5
	31.1528	0	30.7	0.63	6.6
	31.1597	0	30.7	0.63	6.6
	31.1667	0	30.8	0.63	6.7
	31.1736	0	30.8	0.63	6.7
	31.1806	0	30.8	0.63	6.8
	31.1875	0	30.8	0.63	6.8
	31.1944	0	30.9	0.63	6.9
	31.2014	0	30.9	0.63	6.9
	31.2083	0	30.9	0.63	7
	31.2153	0	30.9	0.63	7.1
	31.2222	0	30.9	0.63	7.1
	31.2292	0	31	0.63	7.2
	31.2361	29.9675	31	0.63	7.2
	31.2431	71.2724	31	0.63	7.3
	31.25	112.906	31	0.63	7.3
	31.2569	154.788	31.1	0.63	7.4
	31.2639	196.839	31.1	0.63	7.4
	31.2708	238.98	31.1	0.63	7.5
	31.2778	281.13	31.1	0.62	7.6
	31.2847	323.209	31.1	0.62	7.6
	31.2917	365.136	31.2	0.62	7.7
	31.2986	406.833	31.2	0.62	7.7
	31.3056	448.219	31.2	0.62	7.8
	31.3125	489.216	31.2	0.62	7.8
	31.3194	529.745	31.3	0.62	7.9
	31.3264	569.731	31.3	0.62	7.9
	31.3333	609.096	31.3	0.62	8
	31.3403	647.766	31.4	0.62	8
	31.3472	685.666	31.5	0.61	8.1
	31.3542	722.726	31.6	0.61	8.1
	31.3611	758.874	31.7	0.6	8.1
	31.3681	794.042	31.8	0.6	8.1
	31.375	828.162	32	0.6	8.2
	31.3819	861.17	32.1	0.59	8.2
	31.3889	893.002	32.2	0.59	8.2
	31.3958	923.599	32.3	0.58	8.3
	31.4028	952.902	32.4	0.58	8.3
	31.4097	980.855	32.5	0.57	8.3
	31.4167	1007.4	32.6	0.57	8.3
	31.4236	1032.5	32.7	0.57	8.4
	31.4306	1056.1	32.8	0.56	8.4
	31.4375	1078.15	32.9	0.56	8.4
	31.4444	1098.61	33	0.55	8.4
	31.4514	1117.44	33.1	0.55	8.5
	31.4583	1134.61	33.3	0.55	8.5
	31.4653	1150.09	33.4	0.54	8.5
	31.4722	1163.84	33.5	0.54	8.6
	31.4792	1175.83	33.6	0.53	8.6
	31.4861	1186.06	33.7	0.53	8.6
	31.4931	1194.49	33.8	0.52	8.6
	31.5	1201.11	33.9	0.52	8.7
	31.5069	1205.91	34	0.52	8.7
	31.5139	1208.87	34.1	0.51	8.7
	31.5208	1210	34.2	0.51	8.8
	31.5278	1209.29	34.3	0.5	8.8
	31.5347	1206.74	34.4	0.5	8.8
	31.5417	1202.36	34.6	0.5	8.8
	31.5486	1196.16	34.7	0.49	8.9
	31.5556	1188.14	34.8	0.49	8.9
	31.5625	1178.32	34.9	0.48	8.9
	31.5694	1166.72	35	0.48	8.9
	31.5764	1153.37	35.1	0.47	9
	31.5833	1138.28	35.2	0.47	9
	31.5903	1121.49	35.1	0.47	8.9
	31.5972	1103.03	35	0.48	8.8
	31.6042	1082.94	35	0.48	8.7
	31.6111	1061.24	34.9	0.49	8.6
	31.6181	1037.99	34.8	0.49	8.4
	31.625	1013.23	34.7	0.5	8.3
	31.6319	987.003	34.6	0.5	8.2
	31.6389	959.36	34.5	0.51	8.1
	31.6458	930.354	34.5	0.51	8
	31.6528	900.039	34.4	0.51	7.9
	31.6597	868.476	34.3	0.52	7.8
	31.6667	835.722	34.2	0.52	7.7
	31.6736	801.841	34.1	0.53	7.6
	31.6806	766.897	34	0.53	7.4
	31.6875	730.956	34	0.54	7.3
	31.6944	694.087	33.9	0.54	7.2
	31.7014	656.359	33.8	0.55	7.1
	31.7083	617.846	33.7	0.55	7
	31.7153	578.619	33.6	0.55	6.9
	31.7222	538.754	33.5	0.56	6.8
	31.7292	498.327	33.5	0.56	6.7
	31.7361	457.414	33.4	0.57	6.6
	31.7431	416.093	33.3	0.57	6.4
	31.75	374.443	33.2	0.58	6.3
	31.7569	332.543	33.1	0.58	6.2
	31.7639	290.473	33	0.59	6.1
	31.7708	248.312	33	0.59	6
	31.7778	206.142	32.9	0.59	5.9
	31.7847	164.042	32.8	0.6	5.8
	31.7917	122.093	32.7	0.6	5.7
	31.7986	80.3739	32.6	0.61	5.6
	31.8056	38.9645	32.5	0.61	5.4
	31.8125	0	32.5	0.62	5.3
	31.8194	0	32.4	0.62	5.2
	31.8264	0	32.3	0.63	5.1
	31.8333	0	32.2	0.63	5
	31.8403	0	32.2	0.63	5
	31.8472	0	32.1	0.63	4.9
	31.8542	0	32.1	0.63	4.9
	31.8611	0	32	0.63	4.9
	31.8681	0	32	0.63	4.9
	31.875	0	31.9	0.63	4.8
	31.8819	0	31.9	0.63	4.8
	31.8889	0	31.8	0.63	4.8
	31.8958	0	31.8	0.63	4.8
	31.9028	0	31.8	0.63	4.7
	31.9097	0	31.7	0.63	4.7
	31.9167	0	31.7	0.63	4.7
	31.9236	0	31.6	0.63	4.6
	31.9306	0	31.6	0.63	4.6
	31.9375	0	31.5	0.63	4.6
	31.9444	0	31.5	0.63	4.6
	31.9514	0	31.4	0.63	4.5
	31.9583	0	31.4	0.63	4.5
	31.9653	0	31.4	0.63	4.5
	31.9722	0	31.3	0.63	4.4
	31.9792	0	31.3	0.63	4.4
	31.9861	0	31.2	0.63	4.4
	31.9931	0	31.2	0.63	4.4
	32	0	31.1	0.63	4.3
	32.0069	0	31.1	0.63	4.3
	32.0139	0	31	0.63	4.3
	32.0208	0	31	0.63	4.3
	32.0278	0	31	0.63	4.2
	32.0347	0	30.9	0.63	4.2
	32.0417	0	30.9	0.63	4.2
	32.0486	0	30.8	0.63	4.1
	32.0556	0	30.8	0.63	4.1
	32.0625	0	30.7	0.63	4.1
	32.0694	0	30.7	0.63	4.1
	32.0764	0	30.6	0.63	4
	32.0833	0	30.6	0.63	4
	32.0903	0	30.6	0.63	4
	32.0972	0	30.7	0.63	3.9
	32.1042	0	30.7	0.63	3.9
	32.1111	0	30.7	0.63	3.9
	32.1181	0	30.7	0.63	3.9
	32.125	0	30.8	0.63	3.8
	32.1319	0	30.8	0.63	3.8
	32.1389	0	30.8	0.63	3.8
	32.1458	0	30.8	0.63	3.8
	32.1528	0	30.9	0.63	3.7
	32.1597	0	30.9	0.63	3.7
	32.1667	0	30.9	0.63	3.7
	32.1736	0	30.9	0.63	3.6
	32.1806	0	31	0.63	3.6
	32.1875	0	31	0.63	3.6
	32.1944	0	31	0.63	3.6
	32.2014	0	31	0.63	3.5
	32.2083	0	31.1	0.63	3.5
	32.2153	0	31.1	0.63	3.5
	32.2222	0	31.1	0.63	3.4
	32.2292	0	31.1	0.63	3.4
	32.2361	29.9088	31.2	0.63	3.4
	32.2431	73.5087	31.2	0.63	3.4
	32.25	117.457	31.2	0.63	3.3
	32.2569	161.67	31.2	0.63	3.3
	32.2639	206.063	31.3	0.63	3.3
	32.2708	250.553	31.3	0.63	3.3
	32.2778	295.053	31.3	0.63	3.2
	32.2847	339.48	31.3	0.63	3.2
	32.2917	383.749	31.4	0.63	3.2
	32.2986	427.776	31.4	0.63	3.1
	32.3056	471.477	31.4	0.63	3.1
	32.3125	514.769	31.4	0.63	3.1
	32.3194	557.569	31.5	0.63	3.1
	32.3264	599.796	31.5	0.63	3
	32.3333	641.37	31.5	0.63	3
	32.3403	682.211	31.6	0.63	3.1
	32.3472	722.242	31.7	0.62	3.2
	32.3542	761.386	31.8	0.62	3.3
	32.3611	799.57	31.9	0.61	3.3
	32.3681	836.719	32	0.61	3.4
	32.375	872.764	32.1	0.6	3.5
	32.3819	907.636	32.2	0.6	3.6
	32.3889	941.269	32.3	0.59	3.7
	32.3958	973.598	32.4	0.59	3.8
	32.4028	1004.56	32.4	0.58	3.8
	32.4097	1034.1	32.5	0.58	3.9
	32.4167	1062.16	32.6	0.57	4
	32.4236	1088.69	32.7	0.57	4.1
	32.4306	1113.63	32.8	0.56	4.2
	32.4375	1136.94	32.9	0.56	4.3
	32.4444	1158.58	33	0.55	4.3
	32.4514	1178.5	33.1	0.55	4.4
	32.4583	1196.66	33.2	0.55	4.5
	32.4653	1213.03	33.3	0.54	4.6
	32.4722	1227.59	33.4	0.54	4.7
	32.4792	1240.29	33.5	0.53	4.8
	32.4861	1251.12	33.6	0.53	4.8
	32.4931	1260.06	33.7	0.52	4.9
	32.5	1267.08	33.8	0.52	5
	32.5069	1272.19	33.9	0.51	5.1
	32.5139	1275.36	34	0.51	5.2
	32.5208	1276.59	34.1	0.5	5.3
	32.5278	1275.88	34.1	0.5	5.3
	32.5347	1273.22	34.2	0.49	5.4
	32.5417	1268.63	34.3	0.49	5.5
	32.5486	1262.12	34.4	0.48	5.6
	32.5556	1253.69	34.5	0.48	5.7
	32.5625	1243.36	34.6	0.47	5.8
	32.5694	1231.15	34.7	0.47	5.8
	32.5764	1217.09	34.8	0.46	5.9
	32.5833	1201.2	34.9	0.46	6
	32.5903	1183.51	34.8	0.46	5.9
	32.5972	1164.05	34.7	0.47	5.9
	32.6042	1142.87	34.6	0.47	5.8
	32.6111	1120	34.6	0.48	5.8
	32.6181	1095.48	34.5	0.48	5.7
	32.625	1069.37	34.4	0.49	5.7
	32.6319	1041.7	34.3	0.49	5.6
	32.6389	1012.55	34.2	0.5	5.6
	32.6458	981.95	34.1	0.5	5.5
	32.6528	949.971	34	0.51	5.4
	32.6597	916.671	34	0.51	5.4
	32.6667	882.114	33.9	0.52	5.3
	32.6736	846.365	33.8	0.52	5.3
	32.6806	809.492	33.7	0.53	5.2
	32.6875	771.565	33.6	0.53	5.2
	32.6944	732.657	33.5	0.54	5.1
	32.7014	692.842	33.4	0.54	5.1
	32.7083	652.194	33.4	0.55	5
	32.7153	610.793	33.3	0.55	4.9
	32.7222	568.716	33.2	0.55	4.9
	32.7292	526.043	33.1	0.56	4.8
	32.7361	482.856	33	0.56	4.8
	32.7431	439.237	32.9	0.57	4.7
	32.75	395.268	32.8	0.57	4.7
	32.7569	351.034	32.7	0.58	4.6
	32.7639	306.619	32.7	0.58	4.6
	32.7708	262.107	32.6	0.59	4.5
	32.7778	217.583	32.5	0.59	4.4
	32.7847	173.131	32.4	0.6	4.4
	32.7917	128.837	32.3	0.6	4.3
	32.7986	84.7838	32.2	0.61	4.3
	32.8056	41.0561	32.1	0.61	4.2
	32.8125	0	32.1	0.62	4.2
	32.8194	0	32	0.62	4.1
	32.8264	0	31.9	0.63	4.1
	32.8333	0	31.8	0.63	4
	32.8403	0	31.7	0.63	4
	32.8472	0	31.7	0.63	4
	32.8542	0	31.6	0.63	4
	32.8611	0	31.6	0.63	4
	32.8681	0	31.5	0.63	4
	32.875	0	31.4	0.63	4
	32.8819	0	31.4	0.63	4
	32.8889	0	31.3	0.63	4
	32.8958	0	31.3	0.63	4
	32.9028	0	31.2	0.63	4
	32.9097	0	31.1	0.63	4
	32.9167	0	31.1	0.63	4
	32.9236	0	31	0.63	4
	32.9306	0	30.9	0.63	4
	32.9375	0	30.9	0.63	4
	32.9444	0	30.8	0.63	4
	32.9514	0	30.8	0.63	4
	32.9583	0	30.7	0.63	4
	32.9653	0	30.6	0.63	4
	32.9722	0	30.6	0.63	4
	32.9792	0	30.5	0.63	4
	32.9861	0	30.5	0.63	4
	32.9931	0	30.4	0.63	4
	33	0	30.3	0.63	4
	33.0069	0	30.3	0.63	4
	33.0139	0	30.2	0.63	4
	33.0208	0	30.2	0.63	4
	33.0278	0	30.1	0.63	4
	33.0347	0	30	0.63	4
	33.0417	0	30	0.63	4
	33.0486	0	29.9	0.63	4
	33.0556	0	29.8	0.63	4
	33.0625	0	29.8	0.63	4
	33.0694	0	29.7	0.63	4
	33.0764	0	29.7	0.63	4
	33.0833	0	29.6	0.63	4
	33.0903	0	29.7	0.63	4
	33.0972	0	29.7	0.63	4
	33.1042	0	29.8	0.63	4
	33.1111	0	29.8	0.63	4
	33.1181	0	29.9	0.63	4
	33.125	0	29.9	0.63	4
	33.1319	0	30	0.63	4
	33.1389	0	30	0.63	4
	33.1458	0	30.1	0.63	4
	33.1528	0	30.1	0.63	4
	33.1597	0	30.2	0.63	4
	33.1667	0	30.2	0.63	4
	33.1736	0	30.3	0.63	4
	33.1806	0	30.3	0.63	4
	33.1875	0	30.4	0.63	4
	33.1944	0	30.4	0.63	4
	33.2014	0	30.5	0.63	4
	33.2083	0	30.5	0.63	4
	33.2153	0	30.6	0.63	4
	33.2222	0	30.6	0.63	4
	33.2292	0	30.7	0.63	4
	33.2361	30.4706	30.7	0.63	4
	33.2431	77.7154	30.8	0.63	4
	33.25	125.339	30.8	0.63	4
	33.2569	173.252	30.9	0.63	4
	33.2639	221.362	30.9	0.63	4
	33.2708	269.578	31	0.63	4
	33.2778	317.808	31	0.63	4
	33.2847	365.96	31.1	0.63	4
	33.2917	413.942	31.1	0.63	4
	33.2986	461.664	31.2	0.63	4
	33.3056	509.035	31.2	0.63	4
	33.3125	555.963	31.3	0.63	4
	33.3194	602.361	31.3	0.63	4
	33.3264	648.139	31.4	0.63	4
	33.3333	693.211	31.4	0.63	4
	33.3403	737.49	31.5	0.62	4.1
	33.3472	780.893	31.6	0.62	4.2
	33.3542	823.337	31.7	0.61	4.3
	33.3611	864.74	31.8	0.61	4.3
	33.3681	905.025	32	0.6	4.4
	33.375	944.115	32.1	0.6	4.5
	33.3819	981.934	32.2	0.59	4.6
	33.3889	1018.41	32.3	0.58	4.7
	33.3958	1053.48	32.4	0.58	4.8
	33.4028	1087.07	32.5	0.57	4.8
	33.4097	1119.11	32.6	0.57	4.9
	33.4167	1149.56	32.7	0.56	5
	33.4236	1178.34	32.8	0.55	5.1
	33.4306	1205.4	33	0.55	5.2
	33.4375	1230.7	33.1	0.54	5.3
	33.4444	1254.18	33.2	0.54	5.3
	33.4514	1275.81	33.3	0.53	5.4
	33.4583	1295.53	33.4	0.53	5.5
	33.4653	1313.31	33.5	0.52	5.6
	33.4722	1329.12	33.6	0.51	5.7
	33.4792	1342.93	33.7	0.51	5.8
	33.4861	1354.71	33.8	0.5	5.8
	33.4931	1364.43	34	0.5	5.9
	33.5	1372.09	34.1	0.49	6
	33.5069	1377.66	34.2	0.48	6.1
	33.5139	1381.13	34.3	0.48	6.2
	33.5208	1382.51	34.4	0.47	6.3
	33.5278	1381.78	34.5	0.47	6.3
	33.5347	1378.94	34.6	0.46	6.4
	33.5417	1374.01	34.7	0.46	6.5
	33.5486	1366.99	34.8	0.45	6.6
	33.5556	1357.89	35	0.44	6.7
	33.5625	1346.73	35.1	0.44	6.8
	33.5694	1333.54	35.2	0.43	6.8
	33.5764	1318.34	35.3	0.43	6.9
	33.5833	1301.15	35.4	0.42	7
	33.5903	1282.02	35.3	0.43	6.9
	33.5972	1260.96	35.3	0.43	6.8
	33.6042	1238.04	35.2	0.44	6.7
	33.6111	1213.29	35.1	0.44	6.6
	33.6181	1186.75	35	0.45	6.4
	33.625	1158.48	35	0.45	6.3
	33.6319	1128.53	34.9	0.46	6.2
	33.6389	1096.96	34.8	0.46	6.1
	33.6458	1063.82	34.7	0.47	6
	33.6528	1029.19	34.7	0.47	5.9
	33.6597	993.126	34.6	0.48	5.8
	33.6667	955.697	34.5	0.48	5.7
	33.6736	916.975	34.4	0.49	5.6
	33.6806	877.033	34.4	0.49	5.4
	33.6875	835.948	34.3	0.5	5.3
	33.6944	793.798	34.2	0.5	5.2
	33.7014	750.662	34.1	0.51	5.1
	33.7083	706.624	34.1	0.52	5
	33.7153	661.766	34	0.52	4.9
	33.7222	616.174	33.9	0.53	4.8
	33.7292	569.936	33.8	0.53	4.7
	33.7361	523.138	33.8	0.54	4.6
	33.7431	475.869	33.7	0.54	4.4
	33.75	428.221	33.6	0.55	4.3
	33.7569	380.283	33.5	0.55	4.2
	33.7639	332.147	33.5	0.56	4.1
	33.7708	283.904	33.4	0.56	4
	33.7778	235.646	33.3	0.57	3.9
	33.7847	187.465	33.2	0.57	3.8
	33.7917	139.453	33.2	0.58	3.7
	33.7986	91.7004	33.1	0.58	3.6
	33.8056	44.2988	33	0.59	3.4
	33.8125	0	32.9	0.59	3.3
	33.8194	0	32.9	0.6	3.2
	33.8264	0	32.8	0.6	3.1
	33.8333	0	32.7	0.61	3
	33.8403	0	32.6	0.61	3
	33.8472	0	32.6	0.61	3
	33.8542	0	32.5	0.61	3
	33.8611	0	32.4	0.61	3
	33.8681	0	32.3	0.61	3
	33.875	0	32.3	0.62	3
	33.8819	0	32.2	0.62	3
	33.8889	0	32.1	0.62	3
	33.8958	0	32.1	0.62	3
	33.9028	0	32	0.62	3
	33.9097	0	31.9	0.62	3
	33.9167	0	31.8	0.62	3
	33.9236	0	31.8	0.62	3
	33.9306	0	31.7	0.62	3
	33.9375	0	31.6	0.62	3
	33.9444	0	31.5	0.62	3
	33.9514	0	31.5	0.62	3
	33.9583	0	31.4	0.63	3
	33.9653	0	31.3	0.63	3
	33.9722	0	31.3	0.63	3
	33.9792	0	31.2	0.63	3
	33.9861	0	31.1	0.63	3
	33.9931	0	31	0.63	3
	34	0	31	0.63	3
	34.0069	0	30.9	0.63	3
	34.0139	0	30.8	0.63	3
	34.0208	0	30.8	0.63	3
	34.0278	0	30.7	0.63	3
	34.0347	0	30.6	0.63	3
	34.0417	0	30.5	0.64	3
	34.0486	0	30.5	0.64	3
	34.0556	0	30.4	0.64	3
	34.0625	0	30.3	0.64	3
	34.0694	0	30.2	0.64	3
	34.0764	0	30.2	0.64	3
	34.0833	0	30.1	0.64	3
	34.0903	0	30.1	0.64	3
	34.0972	0	30.2	0.64	3
	34.1042	0	30.2	0.64	3
	34.1111	0	30.3	0.64	3
	34.1181	0	30.3	0.64	3
	34.125	0	30.4	0.64	3
	34.1319	0	30.4	0.64	3
	34.1389	0	30.5	0.64	3
	34.1458	0	30.5	0.65	3
	34.1528	0	30.5	0.65	3
	34.1597	0	30.6	0.65	3
	34.1667	0	30.6	0.65	3
	34.1736	0	30.7	0.65	3
	34.1806	0	30.7	0.65	3
	34.1875	0	30.8	0.65	3
	34.1944	0	30.8	0.65	3
	34.2014	0	30.9	0.65	3
	34.2083	0	30.9	0.65	3
	34.2153	0	30.9	0.65	3
	34.2222	0	31	0.65	3
	34.2292	0	31	0.65	3
	34.2361	23.0604	31.1	0.65	3
	34.2431	61.336	31.1	0.65	3
	34.25	99.9203	31.2	0.65	3
	34.2569	138.74	31.2	0.65	3
	34.2639	177.721	31.3	0.65	3
	34.2708	216.789	31.3	0.66	3
	34.2778	255.87	31.3	0.66	3
	34.2847	294.889	31.4	0.66	3
	34.2917	333.772	31.4	0.66	3
	34.2986	372.446	31.5	0.66	3
	34.3056	410.836	31.5	0.66	3
	34.3125	448.869	31.6	0.66	3
	34.3194	486.474	31.6	0.66	3
	34.3264	523.578	31.7	0.66	3
	34.3333	560.111	31.7	0.66	3
	34.3403	596.003	31.8	0.66	3.1
	34.3472	631.187	31.9	0.65	3.2
	34.3542	665.594	31.9	0.65	3.3
	34.3611	699.159	32	0.64	3.3
	34.3681	731.82	32.1	0.64	3.4
	34.375	763.513	32.2	0.64	3.5
	34.3819	794.178	32.2	0.63	3.6
	34.3889	823.756	32.3	0.63	3.7
	34.3958	852.192	32.4	0.62	3.8
	34.4028	879.432	32.5	0.62	3.8
	34.4097	905.423	32.5	0.61	3.9
	34.4167	930.115	32.6	0.61	4
	34.4236	953.463	32.7	0.61	4.1
	34.4306	975.421	32.8	0.6	4.2
	34.4375	995.948	32.8	0.6	4.3
	34.4444	1015	32.9	0.59	4.3
	34.4514	1032.55	33	0.59	4.4
	34.4583	1048.56	33.1	0.59	4.5
	34.4653	1063	33.1	0.58	4.6
	34.4722	1075.84	33.2	0.58	4.7
	34.4792	1087.06	33.3	0.57	4.8
	34.4861	1096.64	33.4	0.57	4.8
	34.4931	1104.55	33.4	0.56	4.9
	34.5	1110.78	33.5	0.56	5
	34.5069	1115.33	33.6	0.56	5.1
	34.5139	1118.18	33.7	0.55	5.2
	34.5208	1119.32	33.7	0.55	5.3
	34.5278	1118.76	33.8	0.54	5.3
	34.5347	1116.49	33.9	0.54	5.4
	34.5417	1112.53	34	0.54	5.5
	34.5486	1106.87	34	0.53	5.6
	34.5556	1099.53	34.1	0.53	5.7
	34.5625	1090.52	34.2	0.52	5.8
	34.5694	1079.86	34.3	0.52	5.8
	34.5764	1067.57	34.3	0.51	5.9
	34.5833	1053.67	34.4	0.51	6
	34.5903	1038.2	34.3	0.52	5.9
	34.5972	1021.17	34.2	0.52	5.7
	34.6042	1002.62	34.1	0.53	5.6
	34.6111	982.586	34	0.53	5.4
	34.6181	961.108	33.8	0.54	5.3
	34.625	938.226	33.7	0.54	5.2
	34.6319	913.982	33.6	0.55	5
	34.6389	888.423	33.5	0.55	4.9
	34.6458	861.598	33.4	0.56	4.8
	34.6528	833.557	33.3	0.56	4.6
	34.6597	804.353	33.2	0.57	4.5
	34.6667	774.044	33.1	0.57	4.3
	34.6736	742.685	33	0.58	4.2
	34.6806	710.337	32.8	0.58	4.1
	34.6875	677.061	32.7	0.59	3.9
	34.6944	642.921	32.6	0.59	3.8
	34.7014	607.981	32.5	0.6	3.6
	34.7083	572.308	32.4	0.6	3.5
	34.7153	535.97	32.3	0.61	3.4
	34.7222	499.036	32.2	0.61	3.2
	34.7292	461.577	32.1	0.62	3.1
	34.7361	423.663	32	0.62	2.9
	34.7431	385.366	31.8	0.63	2.8
	34.75	346.76	31.7	0.63	2.7
	34.7569	307.918	31.6	0.64	2.5
	34.7639	268.914	31.5	0.64	2.4
	34.7708	229.822	31.4	0.65	2.3
	34.7778	190.717	31.3	0.65	2.1
	34.7847	151.672	31.2	0.66	2
	34.7917	112.763	31.1	0.66	1.8
	34.7986	74.0628	31	0.67	1.7
	34.8056	35.6455	30.8	0.67	1.6
	34.8125	0	30.7	0.68	1.4
	34.8194	0	30.6	0.68	1.3
	34.8264	0	30.5	0.69	1.1
	34.8333	0	30.4	0.69	1
	34.8403	0	30.4	0.69	1.1
	34.8472	0	30.3	0.69	1.2
	34.8542	0	30.3	0.69	1.3
	34.8611	0	30.2	0.69	1.3
	34.8681	0	30.2	0.69	1.4
	34.875	0	30.2	0.69	1.5
	34.8819	0	30.1	0.69	1.6
	34.8889	0	30.1	0.69	1.7
	34.8958	0	30.1	0.69	1.8
	34.9028	0	30	0.69	1.8
	34.9097	0	30	0.69	1.9
	34.9167	0	29.9	0.69	2
	34.9236	0	29.9	0.69	2.1
	34.9306	0	29.9	0.69	2.2
	34.9375	0	29.8	0.69	2.3
	34.9444	0	29.8	0.69	2.3
	34.9514	0	29.7	0.69	2.4
	34.9583	0	29.7	0.69	2.5
	34.9653	0	29.7	0.69	2.6
	34.9722	0	29.6	0.69	2.7
	34.9792	0	29.6	0.69	2.8
	34.9861	0	29.5	0.69	2.8
	34.9931	0	29.5	0.69	2.9
	35	0	29.5	0.69	3
	35.0069	0	29.4	0.69	3.1
	35.0139	0	29.4	0.69	3.2
	35.0208	0	29.4	0.69	3.3
	35.0278	0	29.3	0.69	3.3
	35.0347	0	29.3	0.69	3.4
	35.0417	0	29.2	0.69	3.5
	35.0486	0	29.2	0.69	3.6
	35.0556	0	29.2	0.69	3.7
	35.0625	0	29.1	0.69	3.8
	35.0694	0	29.1	0.69	3.8
	35.0764	0	29	0.69	3.9
	35.0833	0	29	0.69	4
	35.0903	0	29.1	0.69	4.1
	35.0972	0	29.1	0.69	4.1
	35.1042	0	29.2	0.69	4.2
	35.1111	0	29.2	0.69	4.2
	35.1181	0	29.3	0.69	4.3
	35.125	0	29.4	0.69	4.3
	35.1319	0	29.4	0.69	4.4
	35.1389	0	29.5	0.69	4.4
	35.1458	0	29.6	0.69	4.5
	35.1528	0	29.6	0.69	4.6
	35.1597	0	29.7	0.69	4.6
	35.1667	0	29.7	0.69	4.7
	35.1736	0	29.8	0.69	4.7
	35.1806	0	29.9	0.69	4.8
	35.1875	0	29.9	0.69	4.8
	35.1944	0	30	0.69	4.9
	35.2014	0	30	0.69	4.9
	35.2083	0	30.1	0.69	5
	35.2153	0	30.2	0.69	5.1
	35.2222	0	30.2	0.69	5.1
	35.2292	0	30.3	0.69	5.2
	35.2361	23.7533	30.3	0.69	5.2
	35.2431	66.2746	30.4	0.69	5.3
	35.25	109.141	30.5	0.69	5.3
	35.2569	152.269	30.5	0.69	5.4
	35.2639	195.579	30.6	0.69	5.4
	35.2708	238.987	30.7	0.69	5.5
	35.2778	282.41	30.7	0.69	5.6
	35.2847	325.767	30.8	0.69	5.6
	35.2917	368.974	30.8	0.69	5.7
	35.2986	411.95	30.9	0.69	5.7
	35.3056	454.612	31	0.69	5.8
	35.3125	496.88	31	0.69	5.8
	35.3194	538.672	31.1	0.69	5.9
	35.3264	579.91	31.1	0.69	5.9
	35.3333	620.515	31.2	0.69	6
	35.3403	660.409	31.3	0.68	6
	35.3472	699.517	31.4	0.68	6.1
	35.3542	737.764	31.6	0.67	6.1
	35.3611	775.077	31.7	0.66	6.1
	35.3681	811.385	31.8	0.66	6.1
	35.375	846.62	31.9	0.65	6.2
	35.3819	880.714	32	0.64	6.2
	35.3889	913.602	32.1	0.63	6.2
	35.3958	945.222	32.3	0.63	6.3
	35.4028	975.513	32.4	0.62	6.3
	35.4097	1004.42	32.5	0.61	6.3
	35.4167	1031.88	32.6	0.61	6.3
	35.4236	1057.85	32.7	0.6	6.4
	35.4306	1082.28	32.8	0.59	6.4
	35.4375	1105.12	33	0.59	6.4
	35.4444	1126.32	33.1	0.58	6.4
	35.4514	1145.85	33.2	0.57	6.5
	35.4583	1163.67	33.3	0.57	6.5
	35.4653	1179.74	33.4	0.56	6.5
	35.4722	1194.05	33.5	0.55	6.6
	35.4792	1206.54	33.7	0.54	6.6
	35.4861	1217.21	33.8	0.54	6.6
	35.4931	1226.04	33.9	0.53	6.6
	35.5	1233	34	0.52	6.7
	35.5069	1238.09	34.1	0.52	6.7
	35.5139	1241.28	34.2	0.51	6.7
	35.5208	1242.59	34.4	0.5	6.8
	35.5278	1242	34.5	0.5	6.8
	35.5347	1239.52	34.6	0.49	6.8
	35.5417	1235.14	34.7	0.48	6.8
	35.5486	1228.89	34.8	0.47	6.9
	35.5556	1220.77	34.9	0.47	6.9
	35.5625	1210.79	35.1	0.46	6.9
	35.5694	1198.98	35.2	0.45	6.9
	35.5764	1185.36	35.3	0.45	7
	35.5833	1169.95	35.4	0.44	7
	35.5903	1152.78	35.3	0.45	6.9
	35.5972	1133.89	35.2	0.45	6.7
	35.6042	1113.31	35.2	0.46	6.6
	35.6111	1091.08	35.1	0.47	6.4
	35.6181	1067.24	35	0.47	6.3
	35.625	1041.85	34.9	0.48	6.2
	35.6319	1014.93	34.8	0.48	6
	35.6389	986.56	34.7	0.49	5.9
	35.6458	956.778	34.7	0.5	5.8
	35.6528	925.644	34.6	0.5	5.6
	35.6597	893.217	34.5	0.51	5.5
	35.6667	859.56	34.4	0.52	5.3
	35.6736	824.736	34.3	0.52	5.2
	35.6806	788.811	34.2	0.53	5.1
	35.6875	751.855	34.2	0.54	4.9
	35.6944	713.936	34.1	0.54	4.8
	35.7014	675.128	34	0.55	4.6
	35.7083	635.504	33.9	0.56	4.5
	35.7153	595.14	33.8	0.56	4.4
	35.7222	554.111	33.7	0.57	4.2
	35.7292	512.497	33.7	0.57	4.1
	35.7361	470.377	33.6	0.58	3.9
	35.7431	427.83	33.5	0.59	3.8
	35.75	384.938	33.4	0.59	3.7
	35.7569	341.783	33.3	0.6	3.5
	35.7639	298.445	33.2	0.61	3.4
	35.7708	255.009	33.2	0.61	3.3
	35.7778	211.556	33.1	0.62	3.1
	35.7847	168.169	33	0.63	3
	35.7917	124.93	32.9	0.63	2.8
	35.7986	81.9231	32.8	0.64	2.7
	35.8056	39.2288	32.7	0.64	2.6
	35.8125	0	32.7	0.65	2.4
	35.8194	0	32.6	0.66	2.3
	35.8264	0	32.5	0.66	2.1
	35.8333	0	32.4	0.67	2
	35.8403	0	32.3	0.67	2.1
	35.8472	0	32.3	0.67	2.1
	35.8542	0	32.2	0.67	2.2
	35.8611	0	32.2	0.67	2.2
	35.8681	0	32.1	0.67	2.3
	35.875	0	32	0.67	2.3
	35.8819	0	32	0.67	2.4
	35.8889	0	31.9	0.67	2.4
	35.8958	0	31.9	0.67	2.5
	35.9028	0	31.8	0.66	2.6
	35.9097	0	31.7	0.66	2.6
	35.9167	0	31.7	0.66	2.7
	35.9236	0	31.6	0.66	2.7
	35.9306	0	31.5	0.66	2.8
	35.9375	0	31.5	0.66	2.8
	35.9444	0	31.4	0.66	2.9
	35.9514	0	31.4	0.66	2.9
	35.9583	0	31.3	0.66	3
	35.9653	0	31.2	0.66	3.1
	35.9722	0	31.2	0.66	3.1
	35.9792	0	31.1	0.66	3.2
	35.9861	0	31.1	0.66	3.2
	35.9931	0	31	0.66	3.3
	36	0	30.9	0.66	3.3
	36.0069	0	30.9	0.66	3.4
	36.0139	0	30.8	0.66	3.4
	36.0208	0	30.8	0.66	3.5
	36.0278	0	30.7	0.65	3.6
	36.0347	0	30.6	0.65	3.6
	36.0417	0	30.6	0.65	3.7
	36.0486	0	30.5	0.65	3.7
	36.0556	0	30.4	0.65	3.8
	36.0625	0	30.4	0.65	3.8
	36.0694	0	30.3	0.65	3.9
	36.0764	0	30.3	0.65	3.9
	36.0833	0	30.2	0.65	4
	36.0903	0	30.2	0.65	4
	36.0972	0	30.3	0.65	4.1
	36.1042	0	30.3	0.65	4.1
	36.1111	0	30.3	0.65	4.1
	36.1181	0	30.4	0.65	4.1
	36.125	0	30.4	0.65	4.2
	36.1319	0	30.4	0.65	4.2
	36.1389	0	30.5	0.65	4.2
	36.1458	0	30.5	0.65	4.3
	36.1528	0	30.5	0.64	4.3
	36.1597	0	30.6	0.64	4.3
	36.1667	0	30.6	0.64	4.3
	36.1736	0	30.6	0.64	4.4
	36.1806	0	30.7	0.64	4.4
	36.1875	0	30.7	0.64	4.4
	36.1944	0	30.7	0.64	4.4
	36.2014	0	30.8	0.64	4.5
	36.2083	0	30.8	0.64	4.5
	36.2153	0	30.8	0.64	4.5
	36.2222	0	30.9	0.64	4.6
	36.2292	0	30.9	0.64	4.6
	36.2361	22.0426	30.9	0.64	4.6
	36.2431	64.9751	31	0.64	4.6
	36.25	108.257	31	0.64	4.7
	36.2569	151.806	31	0.64	4.7
	36.2639	195.539	31.1	0.64	4.7
	36.2708	239.373	31.1	0.64	4.8
	36.2778	283.224	31.1	0.63	4.8
	36.2847	327.009	31.2	0.63	4.8
	36.2917	370.645	31.2	0.63	4.8
	36.2986	414.049	31.2	0.63	4.9
	36.3056	457.137	31.3	0.63	4.9
	36.3125	499.828	31.3	0.63	4.9
	36.3194	542.041	31.3	0.63	4.9
	36.3264	583.696	31.4	0.63	5
	36.3333	624.712	31.4	0.63	5
	36.3403	665.012	31.5	0.62	5.1
	36.3472	704.52	31.7	0.62	5.1
	36.3542	743.159	31.8	0.61	5.2
	36.3611	780.857	32	0.61	5.2
	36.3681	817.542	32.1	0.6	5.3
	36.375	853.143	32.3	0.6	5.3
	36.3819	887.593	32.4	0.59	5.4
	36.3889	920.828	32.6	0.59	5.4
	36.3958	952.782	32.7	0.58	5.5
	36.4028	983.395	32.8	0.58	5.6
	36.4097	1012.61	33	0.57	5.6
	36.4167	1040.37	33.1	0.57	5.7
	36.4236	1066.62	33.3	0.56	5.7
	36.4306	1091.32	33.4	0.56	5.8
	36.4375	1114.41	33.6	0.55	5.8
	36.4444	1135.85	33.7	0.55	5.9
	36.4514	1155.6	33.9	0.54	5.9
	36.4583	1173.63	34	0.54	6
	36.4653	1189.9	34.1	0.53	6.1
	36.4722	1204.37	34.3	0.52	6.1
	36.4792	1217.02	34.4	0.52	6.2
	36.4861	1227.83	34.6	0.51	6.2
	36.4931	1236.78	34.7	0.51	6.3
	36.5	1243.84	34.9	0.5	6.3
	36.5069	1249.01	35	0.5	6.4
	36.5139	1252.27	35.2	0.49	6.4
	36.5208	1253.62	35.3	0.49	6.5
	36.5278	1253.06	35.4	0.48	6.6
	36.5347	1250.59	35.6	0.48	6.6
	36.5417	1246.2	35.7	0.47	6.7
	36.5486	1239.92	35.9	0.47	6.7
	36.5556	1231.75	36	0.46	6.8
	36.5625	1221.71	36.2	0.46	6.8
	36.5694	1209.82	36.3	0.45	6.9
	36.5764	1196.09	36.5	0.45	6.9
	36.5833	1180.56	36.6	0.44	7
	36.5903	1163.25	36.5	0.45	6.9
	36.5972	1144.21	36.4	0.45	6.7
	36.6042	1123.45	36.2	0.46	6.6
	36.6111	1101.03	36.1	0.47	6.4
	36.6181	1076.99	36	0.47	6.3
	36.625	1051.37	35.9	0.48	6.2
	36.6319	1024.22	35.8	0.49	6
	36.6389	995.587	35.6	0.49	5.9
	36.6458	965.535	35.5	0.5	5.8
	36.6528	934.117	35.4	0.51	5.6
	36.6597	901.393	35.3	0.51	5.5
	36.6667	867.424	35.2	0.52	5.3
	36.6736	832.276	35	0.53	5.2
	36.6806	796.016	34.9	0.53	5.1
	36.6875	758.712	34.8	0.54	4.9
	36.6944	720.435	34.7	0.55	4.8
	36.7014	681.259	34.6	0.55	4.6
	36.7083	641.257	34.5	0.56	4.5
	36.7153	600.506	34.3	0.57	4.4
	36.7222	559.083	34.2	0.57	4.2
	36.7292	517.068	34.1	0.58	4.1
	36.7361	474.539	34	0.59	3.9
	36.7431	431.579	33.9	0.59	3.8
	36.75	388.269	33.7	0.6	3.7
	36.7569	344.69	33.6	0.61	3.5
	36.7639	300.927	33.5	0.61	3.4
	36.7708	257.062	33.4	0.62	3.3
	36.7778	213.179	33.3	0.63	3.1
	36.7847	169.361	33.1	0.63	3
	36.7917	125.692	33	0.64	2.8
	36.7986	82.2547	32.9	0.65	2.7
	36.8056	39.1318	32.8	0.65	2.6
	36.8125	0	32.7	0.66	2.4
	36.8194	0	32.5	0.67	2.3
	36.8264	0	32.4	0.67	2.1
	36.8333	0	32.3	0.68	2
	36.8403	0	32.2	0.68	2
	36.8472	0	32	0.68	2.1
	36.8542	0	31.9	0.68	2.1
	36.8611	0	31.8	0.68	2.1
	36.8681	0	31.6	0.68	2.1
	36.875	0	31.5	0.68	2.2
	36.8819	0	31.3	0.67	2.2
	36.8889	0	31.2	0.67	2.2
	36.8958	0	31.1	0.67	2.3
	36.9028	0	30.9	0.67	2.3
	36.9097	0	30.8	0.67	2.3
	36.9167	0	30.7	0.67	2.3
	36.9236	0	30.5	0.67	2.4
	36.9306	0	30.4	0.67	2.4
	36.9375	0	30.3	0.67	2.4
	36.9444	0	30.1	0.67	2.4
	36.9514	0	30	0.67	2.5
	36.9583	0	29.9	0.67	2.5
	36.9653	0	29.7	0.66	2.5
	36.9722	0	29.6	0.66	2.6
	36.9792	0	29.4	0.66	2.6
	36.9861	0	29.3	0.66	2.6
	36.9931	0	29.2	0.66	2.6
	37	0	29	0.66	2.7
	37.0069	0	28.9	0.66	2.7
	37.0139	0	28.8	0.66	2.7
	37.0208	0	28.6	0.66	2.8
	37.0278	0	28.5	0.66	2.8
	37.0347	0	28.4	0.66	2.8
	37.0417	0	28.2	0.66	2.8
	37.0486	0	28.1	0.65	2.9
	37.0556	0	27.9	0.65	2.9
	37.0625	0	27.8	0.65	2.9
	37.0694	0	27.7	0.65	2.9
	37.0764	0	27.5	0.65	3
	37.0833	0	27.4	0.65	3
	37.0903	0	27.5	0.65	3
	37.0972	0	27.7	0.65	3.1
	37.1042	0	27.8	0.65	3.1
	37.1111	0	27.9	0.65	3.1
	37.1181	0	28	0.64	3.1
	37.125	0	28.2	0.64	3.2
	37.1319	0	28.3	0.64	3.2
	37.1389	0	28.4	0.64	3.2
	37.1458	0	28.5	0.64	3.3
	37.1528	0	28.7	0.64	3.3
	37.1597	0	28.8	0.64	3.3
	37.1667	0	28.9	0.64	3.3
	37.1736	0	29	0.64	3.4
	37.1806	0	29.2	0.63	3.4
	37.1875	0	29.3	0.63	3.4
	37.1944	0	29.4	0.63	3.4
	37.2014	0	29.5	0.63	3.5
	37.2083	0	29.7	0.63	3.5
	37.2153	0	29.8	0.63	3.5
	37.2222	0	29.9	0.63	3.6
	37.2292	0	30	0.63	3.6
	37.2361	20.1271	30.2	0.63	3.6
	37.2431	63.2321	30.3	0.62	3.6
	37.25	106.689	30.4	0.62	3.7
	37.2569	150.416	30.5	0.62	3.7
	37.2639	194.329	30.7	0.62	3.7
	37.2708	238.345	30.8	0.62	3.8
	37.2778	282.38	30.9	0.62	3.8
	37.2847	326.35	31	0.62	3.8
	37.2917	370.172	31.2	0.62	3.8
	37.2986	413.761	31.3	0.62	3.9
	37.3056	457.036	31.4	0.61	3.9
	37.3125	499.913	31.5	0.61	3.9
	37.3194	542.312	31.7	0.61	3.9
	37.3264	584.151	31.8	0.61	4
	37.3333	625.35	31.9	0.61	4
	37.3403	665.832	32	0.61	4
	37.3472	705.519	32.1	0.6	4.1
	37.3542	744.336	32.3	0.6	4.1
	37.3611	782.208	32.4	0.59	4.1
	37.3681	819.064	32.5	0.59	4.1
	37.375	854.834	32.6	0.59	4.2
	37.3819	889.449	32.7	0.58	4.2
	37.3889	922.843	32.9	0.58	4.2
	37.3958	954.954	33	0.58	4.3
	37.4028	985.719	33.1	0.57	4.3
	37.4097	1015.08	33.2	0.57	4.3
	37.4167	1042.98	33.3	0.56	4.3
	37.4236	1069.37	33.5	0.56	4.4
	37.4306	1094.2	33.6	0.56	4.4
	37.4375	1117.41	33.7	0.55	4.4
	37.4444	1138.97	33.8	0.55	4.4
	37.4514	1158.84	33.9	0.54	4.5
	37.4583	1176.97	34.1	0.54	4.5
	37.4653	1193.33	34.2	0.54	4.5
	37.4722	1207.9	34.3	0.53	4.6
	37.4792	1220.64	34.4	0.53	4.6
	37.4861	1231.52	34.5	0.52	4.6
	37.4931	1240.54	34.6	0.52	4.6
	37.5	1247.66	34.8	0.52	4.7
	37.5069	1252.88	34.9	0.51	4.7
	37.5139	1256.19	35	0.51	4.7
	37.5208	1257.59	35.1	0.51	4.8
	37.5278	1257.05	35.2	0.5	4.8
	37.5347	1254.6	35.4	0.5	4.8
	37.5417	1250.23	35.5	0.49	4.8
	37.5486	1243.96	35.6	0.49	4.9
	37.5556	1235.78	35.7	0.49	4.9
	37.5625	1225.73	35.8	0.48	4.9
	37.5694	1213.82	36	0.48	4.9
	37.5764	1200.07	36.1	0.47	5
	37.5833	1184.5	36.2	0.47	5
	37.5903	1167.15	36.1	0.48	4.9
	37.5972	1148.05	36	0.48	4.7
	37.6042	1127.24	36	0.49	4.6
	37.6111	1104.75	35.9	0.49	4.4
	37.6181	1080.64	35.8	0.5	4.3
	37.625	1054.93	35.7	0.5	4.2
	37.6319	1027.69	35.6	0.51	4
	37.6389	998.969	35.5	0.51	3.9
	37.6458	968.814	35.5	0.52	3.8
	37.6528	937.286	35.4	0.53	3.6
	37.6597	904.446	35.3	0.53	3.5
	37.6667	870.354	35.2	0.54	3.3
	37.6736	835.078	35.1	0.54	3.2
	37.6806	798.683	35	0.55	3.1
	37.6875	761.239	35	0.55	2.9
	37.6944	722.816	34.9	0.56	2.8
	37.7014	683.489	34.8	0.56	2.6
	37.7083	643.332	34.7	0.57	2.5
	37.7153	602.421	34.6	0.58	2.4
	37.7222	560.835	34.5	0.58	2.2
	37.7292	518.651	34.5	0.59	2.1
	37.7361	475.952	34.4	0.59	1.9
	37.7431	432.817	34.3	0.6	1.8
	37.75	389.328	34.2	0.6	1.7
	37.7569	345.57	34.1	0.61	1.5
	37.7639	301.624	34	0.61	1.4
	37.7708	257.575	34	0.62	1.3
	37.7778	213.506	33.9	0.63	1.1
	37.7847	169.501	33.8	0.63	1
	37.7917	125.644	33.7	0.64	0.8
	37.7986	82.0189	33.6	0.64	0.7
	37.8056	38.7077	33.5	0.65	0.6
	37.8125	0	33.5	0.65	0.4
	37.8194	0	33.4	0.66	0.3
	37.8264	0	33.3	0.66	0.1
	37.8333	0	33.2	0.67	0
	37.8403	0	33.1	0.67	0.1
	37.8472	0	32.9	0.67	0.1
	37.8542	0	32.8	0.67	0.2
	37.8611	0	32.7	0.67	0.2
	37.8681	0	32.5	0.67	0.3
	37.875	0	32.4	0.67	0.3
	37.8819	0	32.2	0.67	0.4
	37.8889	0	32.1	0.67	0.4
	37.8958	0	32	0.67	0.5
	37.9028	0	31.8	0.67	0.6
	37.9097	0	31.7	0.67	0.6
	37.9167	0	31.6	0.67	0.7
	37.9236	0	31.4	0.67	0.7
	37.9306	0	31.3	0.67	0.8
	37.9375	0	31.2	0.67	0.8
	37.9444	0	31	0.67	0.9
	37.9514	0	30.9	0.67	0.9
	37.9583	0	30.8	0.67	1
	37.9653	0	30.6	0.66	1.1
	37.9722	0	30.5	0.66	1.1
	37.9792	0	30.3	0.66	1.2
	37.9861	0	30.2	0.66	1.2
	37.9931	0	30.1	0.66	1.3
	38	0	29.9	0.66	1.3
	38.0069	0	29.8	0.66	1.4
	38.0139	0	29.7	0.66	1.4
	38.0208	0	29.5	0.66	1.5
	38.0278	0	29.4	0.66	1.6
	38.0347	0	29.3	0.66	1.6
	38.0417	0	29.1	0.66	1.7
	38.0486	0	29	0.66	1.7
	38.0556	0	28.8	0.66	1.8
	38.0625	0	28.7	0.66	1.8
	38.0694	0	28.6	0.66	1.9
	38.0764	0	28.4	0.66	1.9
	38.0833	0	28.3	0.66	2
	38.0903	0	28.4	0.66	2
	38.0972	0	28.5	0.66	2.1
	38.1042	0	28.6	0.66	2.1
	38.1111	0	28.7	0.66	2.1
	38.1181	0	28.8	0.66	2.1
	38.125	0	28.9	0.66	2.2
	38.1319	0	29	0.66	2.2
	38.1389	0	29.1	0.66	2.2
	38.1458	0	29.2	0.66	2.3
	38.1528	0	29.3	0.65	2.3
	38.1597	0	29.4	0.65	2.3
	38.1667	0	29.5	0.65	2.3
	38.1736	0	29.6	0.65	2.4
	38.1806	0	29.7	0.65	2.4
	38.1875	0	29.8	0.65	2.4
	38.1944	0	29.9	0.65	2.4
	38.2014	0	30	0.65	2.5
	38.2083	0	30.2	0.65	2.5
	38.2153	0	30.3	0.65	2.5
	38.2222	0	30.4	0.65	2.6
	38.2292	0	30.5	0.65	2.6
	38.2361	18.0703	30.6	0.65	2.6
	38.2431	61.1762	30.7	0.65	2.6
	38.25	104.636	30.8	0.65	2.7
	38.2569	148.367	30.9	0.65	2.7
	38.2639	192.285	31	0.65	2.7
	38.2708	236.308	31.1	0.65	2.8
	38.2778	280.351	31.2	0.64	2.8
	38.2847	324.33	31.3	0.64	2.8
	38.2917	368.163	31.4	0.64	2.8
	38.2986	411.765	31.5	0.64	2.9
	38.3056	455.053	31.6	0.64	2.9
	38.3125	497.946	31.7	0.64	2.9
	38.3194	540.36	31.8	0.64	2.9
	38.3264	582.217	31.9	0.64	3
	38.3333	623.435	32	0.64	3
	38.3403	663.937	32.1	0.63	3.1
	38.3472	703.645	32.3	0.63	3.1
	38.3542	742.483	32.4	0.62	3.2
	38.3611	780.379	32.5	0.62	3.2
	38.3681	817.26	32.7	0.61	3.3
	38.375	853.054	32.8	0.61	3.3
	38.3819	887.695	32.9	0.6	3.4
	38.3889	921.117	33	0.6	3.4
	38.3958	953.255	33.2	0.59	3.5
	38.4028	984.049	33.3	0.58	3.6
	38.4097	1013.44	33.4	0.58	3.6
	38.4167	1041.37	33.6	0.57	3.7
	38.4236	1067.79	33.7	0.57	3.7
	38.4306	1092.65	33.8	0.56	3.8
	38.4375	1115.89	34	0.56	3.8
	38.4444	1137.49	34.1	0.55	3.9
	38.4514	1157.38	34.2	0.55	3.9
	38.4583	1175.55	34.4	0.54	4
	38.4653	1191.94	34.5	0.53	4.1
	38.4722	1206.54	34.6	0.53	4.1
	38.4792	1219.31	34.7	0.52	4.2
	38.4861	1230.23	34.9	0.52	4.2
	38.4931	1239.28	35	0.51	4.3
	38.5	1246.43	35.1	0.51	4.3
	38.5069	1251.69	35.3	0.5	4.4
	38.5139	1255.03	35.4	0.5	4.4
	38.5208	1256.45	35.5	0.49	4.5
	38.5278	1255.95	35.7	0.48	4.6
	38.5347	1253.53	35.8	0.48	4.6
	38.5417	1249.19	35.9	0.47	4.7
	38.5486	1242.95	36	0.47	4.7
	38.5556	1234.8	36.2	0.46	4.8
	38.5625	1224.78	36.3	0.46	4.8
	38.5694	1212.89	36.4	0.45	4.9
	38.5764	1199.17	36.6	0.45	4.9
	38.5833	1183.63	36.7	0.44	5
	38.5903	1166.31	36.6	0.45	4.9
	38.5972	1147.23	36.5	0.45	4.7
	38.6042	1126.44	36.4	0.46	4.6
	38.6111	1103.98	36.3	0.47	4.4
	38.6181	1079.88	36.2	0.47	4.3
	38.625	1054.2	36.1	0.48	4.2
	38.6319	1026.98	35.9	0.48	4
	38.6389	998.272	35.8	0.49	3.9
	38.6458	968.134	35.7	0.5	3.8
	38.6528	936.621	35.6	0.5	3.6
	38.6597	903.794	35.5	0.51	3.5
	38.6667	869.716	35.4	0.52	3.3
	38.6736	834.451	35.3	0.52	3.2
	38.6806	798.066	35.2	0.53	3.1
	38.6875	760.63	35.1	0.54	2.9
	38.6944	722.215	35	0.54	2.8
	38.7014	682.893	34.9	0.55	2.6
	38.7083	642.74	34.8	0.56	2.5
	38.7153	601.832	34.6	0.56	2.4
	38.7222	560.247	34.5	0.57	2.2
	38.7292	518.063	34.4	0.57	2.1
	38.7361	475.362	34.3	0.58	1.9
	38.7431	432.224	34.2	0.59	1.8
	38.75	388.731	34.1	0.59	1.7
	38.7569	344.966	34	0.6	1.5
	38.7639	301.014	33.9	0.61	1.4
	38.7708	256.955	33.8	0.61	1.3
	38.7778	212.876	33.7	0.62	1.1
	38.7847	168.86	33.6	0.63	1
	38.7917	124.99	33.5	0.63	0.8
	38.7986	81.3503	33.3	0.64	0.7
	38.8056	38.0235	33.2	0.64	0.6
	38.8125	0	33.1	0.65	0.4
	38.8194	0	33	0.66	0.3
	38.8264	0	32.9	0.66	0.1
	38.8333	0	32.8	0.67	0
	38.8403	0	32.7	0.67	0
	38.8472	0	32.6	0.67	0.1
	38.8542	0	32.6	0.67	0.1
	38.8611	0	32.5	0.67	0.1
	38.8681	0	32.4	0.67	0.1
	38.875	0	32.3	0.67	0.2
	38.8819	0	32.2	0.67	0.2
	38.8889	0	32.1	0.67	0.2
	38.8958	0	32.1	0.67	0.3
	38.9028	0	32	0.67	0.3
	38.9097	0	31.9	0.67	0.3
	38.9167	0	31.8	0.67	0.3
	38.9236	0	31.7	0.67	0.4
	38.9306	0	31.6	0.67	0.4
	38.9375	0	31.6	0.67	0.4
	38.9444	0	31.5	0.67	0.4
	38.9514	0	31.4	0.67	0.5
	38.9583	0	31.3	0.67	0.5
	38.9653	0	31.2	0.66	0.5
	38.9722	0	31.1	0.66	0.6
	38.9792	0	31.1	0.66	0.6
	38.9861	0	31	0.66	0.6
	38.9931	0	30.9	0.66	0.6
	39	0	30.8	0.66	0.7
	39.0069	0	30.7	0.66	0.7
	39.0139	0	30.6	0.66	0.7
	39.0208	0	30.6	0.66	0.8
	39.0278	0	30.5	0.66	0.8
	39.0347	0	30.4	0.66	0.8
	39.0417	0	30.3	0.66	0.8
	39.0486	0	30.2	0.66	0.9
	39.0556	0	30.1	0.66	0.9
	39.0625	0	30.1	0.66	0.9
	39.0694	0	30	0.66	0.9
	39.0764	0	29.9	0.66	1
	39.0833	0	29.8	0.66	1
	39.0903	0	29.9	0.66	1
	39.0972	0	30	0.66	1.1
	39.1042	0	30.1	0.66	1.1
	39.1111	0	30.2	0.66	1.1
	39.1181	0	30.2	0.66	1.1
	39.125	0	30.3	0.66	1.2
	39.1319	0	30.4	0.66	1.2
	39.1389	0	30.5	0.66	1.2
	39.1458	0	30.6	0.66	1.3
	39.1528	0	30.7	0.65	1.3
	39.1597	0	30.8	0.65	1.3
	39.1667	0	30.9	0.65	1.3
	39.1736	0	31	0.65	1.4
	39.1806	0	31	0.65	1.4
	39.1875	0	31.1	0.65	1.4
	39.1944	0	31.2	0.65	1.4
	39.2014	0	31.3	0.65	1.5
	39.2083	0	31.4	0.65	1.5
	39.2153	0	31.5	0.65	1.5
	39.2222	0	31.6	0.65	1.6
	39.2292	0	31.7	0.65	1.6
	39.2361	15.3922	31.8	0.65	1.6
	39.2431	56.9598	31.8	0.65	1.6
	39.25	98.8698	31.9	0.65	1.7
	39.2569	141.043	32	0.65	1.7
	39.2639	183.398	32.1	0.65	1.7
	39.2708	225.855	32.2	0.65	1.8
	39.2778	268.333	32.3	0.64	1.8
	39.2847	310.751	32.4	0.64	1.8
	39.2917	353.028	32.5	0.64	1.8
	39.2986	395.085	32.6	0.64	1.9
	39.3056	436.84	32.6	0.64	1.9
	39.3125	478.215	32.7	0.64	1.9
	39.3194	519.13	32.8	0.64	1.9
	39.3264	559.508	32.9	0.64	2
	39.3333	599.272	33	0.64	2
	39.3403	638.346	33.1	0.64	2.1
	39.3472	676.655	33.2	0.63	2.2
	39.3542	714.128	33.3	0.63	2.3
	39.3611	750.692	33.4	0.62	2.3
	39.3681	786.278	33.5	0.62	2.4
	39.375	820.818	33.6	0.61	2.5
	39.3819	854.246	33.7	0.61	2.6
	39.3889	886.499	33.8	0.6	2.7
	39.3958	917.516	33.9	0.6	2.8
	39.4028	947.236	34	0.59	2.8
	39.4097	975.604	34.1	0.59	2.9
	39.4167	1002.57	34.2	0.58	3
	39.4236	1028.07	34.3	0.58	3.1
	39.4306	1052.07	34.4	0.57	3.2
	39.4375	1074.51	34.5	0.57	3.3
	39.4444	1095.37	34.6	0.56	3.3
	39.4514	1114.58	34.7	0.56	3.4
	39.4583	1132.13	34.9	0.55	3.5
	39.4653	1147.97	35	0.55	3.6
	39.4722	1162.07	35.1	0.54	3.7
	39.4792	1174.42	35.2	0.54	3.8
	39.4861	1184.98	35.3	0.53	3.8
	39.4931	1193.73	35.4	0.53	3.9
	39.5	1200.66	35.5	0.52	4
	39.5069	1205.76	35.6	0.52	4.1
	39.5139	1209.01	35.7	0.51	4.2
	39.5208	1210.41	35.8	0.51	4.3
	39.5278	1209.96	35.9	0.5	4.3
	39.5347	1207.65	36	0.5	4.4
	39.5417	1203.5	36.1	0.49	4.5
	39.5486	1197.51	36.2	0.49	4.6
	39.5556	1189.68	36.3	0.48	4.7
	39.5625	1180.04	36.4	0.48	4.8
	39.5694	1168.6	36.5	0.47	4.8
	39.5764	1155.39	36.6	0.47	4.9
	39.5833	1140.43	36.7	0.46	5
	39.5903	1123.75	36.6	0.47	4.9
	39.5972	1105.38	36.5	0.48	4.7
	39.6042	1085.36	36.4	0.48	4.6
	39.6111	1063.71	36.3	0.49	4.4
	39.6181	1040.5	36.2	0.5	4.3
	39.625	1015.75	36.1	0.51	4.2
	39.6319	989.52	35.9	0.51	4
	39.6389	961.855	35.8	0.52	3.9
	39.6458	932.808	35.7	0.53	3.8
	39.6528	902.435	35.6	0.54	3.6
	39.6597	870.793	35.5	0.55	3.5
	39.6667	837.943	35.4	0.55	3.3
	39.6736	803.948	35.3	0.56	3.2
	39.6806	768.871	35.2	0.57	3.1
	39.6875	732.78	35.1	0.58	2.9
	39.6944	695.743	35	0.58	2.8
	39.7014	657.831	34.9	0.59	2.6
	39.7083	619.115	34.8	0.6	2.5
	39.7153	579.67	34.6	0.61	2.4
	39.7222	539.571	34.5	0.62	2.2
	39.7292	498.894	34.4	0.62	2.1
	39.7361	457.716	34.3	0.63	1.9
	39.7431	416.115	34.2	0.64	1.8
	39.75	374.171	34.1	0.65	1.7
	39.7569	331.964	34	0.65	1.5
	39.7639	289.573	33.9	0.66	1.4
	39.7708	247.08	33.8	0.67	1.3
	39.7778	204.565	33.7	0.68	1.1
	39.7847	162.11	33.6	0.69	1
	39.7917	119.794	33.5	0.69	0.8
	39.7986	77.6997	33.3	0.7	0.7
	39.8056	35.9055	33.2	0.71	0.6
	39.8125	0	33.1	0.72	0.4
	39.8194	0	33	0.72	0.3
	39.8264	0	32.9	0.73	0.1
	39.8333	0	32.8	0.74	0
	39.8403	0	32.7	0.74	0.1
	39.8472	0	32.6	0.74	0.1
	39.8542	0	32.6	0.74	0.2
	39.8611	0	32.5	0.74	0.2
	39.8681	0	32.4	0.74	0.3
	39.875	0	32.3	0.74	0.3
	39.8819	0	32.2	0.74	0.4
	39.8889	0	32.1	0.74	0.4
	39.8958	0	32.1	0.74	0.5
	39.9028	0	32	0.73	0.6
	39.9097	0	31.9	0.73	0.6
	39.9167	0	31.8	0.73	0.7
	39.9236	0	31.7	0.73	0.7
	39.9306	0	31.6	0.73	0.8
	39.9375	0	31.6	0.73	0.8
	39.9444	0	31.5	0.73	0.9
	39.9514	0	31.4	0.73	0.9
	39.9583	0	31.3	0.73	1
	39.9653	0	31.2	0.73	1.1
	39.9722	0	31.1	0.73	1.1
	39.9792	0	31.1	0.73	1.2
	39.9861	0	31	0.73	1.2
	39.9931	0	30.9	0.73	1.3
	40	0	30.8	0.73	1.3
	40.0069	0	30.7	0.73	1.4
	40.0139	0	30.6	0.73	1.4
	40.0208	0	30.6	0.73	1.5
	40.0278	0	30.5	0.72	1.6
	40.0347	0	30.4	0.72	1.6
	40.0417	0	30.3	0.72	1.7
	40.0486	0	30.2	0.72	1.7
	40.0556	0	30.1	0.72	1.8
	40.0625	0	30.1	0.72	1.8
	40.0694	0	30	0.72	1.9
	40.0764	0	29.9	0.72	1.9
	40.0833	0	29.8	0.72	2
	40.0903	0	29.8	0.72	2
	40.0972	0	29.9	0.72	2.1
	40.1042	0	29.9	0.72	2.1
	40.1111	0	30	0.72	2.1
	40.1181	0	30	0.72	2.1
	40.125	0	30.1	0.72	2.2
	40.1319	0	30.1	0.71	2.2
	40.1389	0	30.1	0.71	2.2
	40.1458	0	30.2	0.71	2.3
	40.1528	0	30.2	0.71	2.3
	40.1597	0	30.3	0.71	2.3
	40.1667	0	30.3	0.71	2.3
	40.1736	0	30.3	0.71	2.4
	40.1806	0	30.4	0.71	2.4
	40.1875	0	30.4	0.71	2.4
	40.1944	0	30.5	0.71	2.4
	40.2014	0	30.5	0.71	2.5
	40.2083	0	30.6	0.71	2.5
	40.2153	0	30.6	0.7	2.5
	40.2222	0	30.6	0.7	2.6
	40.2292	0	30.7	0.7	2.6
	40.2361	7.7809	30.7	0.7	2.6
	40.2431	32.0777	30.8	0.7	2.6
	40.25	56.5754	30.8	0.7	2.7
	40.2569	81.2275	30.8	0.7	2.7
	40.2639	105.987	30.9	0.7	2.7
	40.2708	130.806	30.9	0.7	2.8
	40.2778	155.639	31	0.7	2.8
	40.2847	180.438	31	0.7	2.8
	40.2917	205.155	31.1	0.7	2.8
	40.2986	229.743	31.1	0.69	2.9
	40.3056	254.156	31.1	0.69	2.9
	40.3125	278.347	31.2	0.69	2.9
	40.3194	302.271	31.2	0.69	2.9
	40.3264	325.881	31.3	0.69	3
	40.3333	349.133	31.3	0.69	3
	40.3403	371.982	31.4	0.69	3.1
	40.3472	394.385	31.5	0.68	3.2
	40.3542	416.299	31.7	0.68	3.3
	40.3611	437.683	31.8	0.67	3.4
	40.3681	458.495	31.9	0.67	3.6
	40.375	478.697	32	0.66	3.7
	40.3819	498.25	32.1	0.66	3.8
	40.3889	517.116	32.3	0.65	3.9
	40.3958	535.259	32.4	0.65	4
	40.4028	552.646	32.5	0.64	4.1
	40.4097	569.242	32.6	0.64	4.2
	40.4167	585.017	32.7	0.63	4.3
	40.4236	599.94	32.9	0.63	4.4
	40.4306	613.982	33	0.62	4.6
	40.4375	627.118	33.1	0.62	4.7
	40.4444	639.322	33.2	0.61	4.8
	40.4514	650.571	33.3	0.61	4.9
	40.4583	660.843	33.5	0.6	5
	40.4653	670.119	33.6	0.6	5.1
	40.4722	678.381	33.7	0.59	5.2
	40.4792	685.613	33.8	0.59	5.3
	40.4861	691.802	33.9	0.58	5.4
	40.4931	696.936	34	0.58	5.6
	40.5	701.005	34.2	0.57	5.7
	40.5069	704.001	34.3	0.57	5.8
	40.5139	705.918	34.4	0.56	5.9
	40.5208	706.754	34.5	0.56	6
	40.5278	706.505	34.6	0.55	6.1
	40.5347	705.173	34.8	0.55	6.2
	40.5417	702.761	34.9	0.54	6.3
	40.5486	699.272	35	0.54	6.4
	40.5556	694.713	35.1	0.53	6.6
	40.5625	689.094	35.2	0.53	6.7
	40.5694	682.424	35.4	0.52	6.8
	40.5764	674.716	35.5	0.52	6.9
	40.5833	665.986	35.6	0.51	7
	40.5903	656.249	35.5	0.52	6.8
	40.5972	645.524	35.4	0.52	6.6
	40.6042	633.832	35.3	0.53	6.4
	40.6111	621.194	35.2	0.54	6.2
	40.6181	607.635	35.1	0.54	6
	40.625	593.181	35	0.55	5.8
	40.6319	577.858	34.9	0.56	5.6
	40.6389	561.697	34.8	0.56	5.4
	40.6458	544.727	34.7	0.57	5.3
	40.6528	526.982	34.6	0.58	5.1
	40.6597	508.495	34.5	0.58	4.9
	40.6667	489.3	34.4	0.59	4.7
	40.6736	469.436	34.3	0.6	4.5
	40.6806	448.938	34.2	0.6	4.3
	40.6875	427.847	34.1	0.61	4.1
	40.6944	406.203	34	0.62	3.9
	40.7014	384.046	33.9	0.62	3.7
	40.7083	361.419	33.8	0.63	3.5
	40.7153	338.365	33.7	0.64	3.3
	40.7222	314.927	33.6	0.64	3.1
	40.7292	291.151	33.5	0.65	2.9
	40.7361	267.082	33.4	0.66	2.7
	40.7431	242.764	33.3	0.66	2.5
	40.75	218.246	33.2	0.67	2.3
	40.7569	193.572	33.1	0.68	2.1
	40.7639	168.791	33	0.68	1.9
	40.7708	143.949	32.9	0.69	1.8
	40.7778	119.094	32.8	0.7	1.6
	40.7847	94.2726	32.7	0.7	1.4
	40.7917	69.5324	32.6	0.71	1.2
	40.7986	44.9205	32.5	0.72	1
	40.8056	20.4835	32.4	0.72	0.8
	40.8125	0	32.3	0.73	0.6
	40.8194	0	32.2	0.74	0.4
	40.8264	0	32.1	0.74	0.2
	40.8333	0	32	0.75	0
	40.8403	0	31.9	0.75	0
	40.8472	0	31.8	0.75	0.1
	40.8542	0	31.8	0.75	0.1
	40.8611	0	31.7	0.75	0.1
	40.8681	0	31.6	0.75	0.1
	40.875	0	31.5	0.76	0.2
	40.8819	0	31.4	0.76	0.2
	40.8889	0	31.3	0.76	0.2
	40.8958	0	31.3	0.76	0.3
	40.9028	0	31.2	0.76	0.3
	40.9097	0	31.1	0.76	0.3
	40.9167	0	31	0.76	0.3
	40.9236	0	30.9	0.76	0.4
	40.9306	0	30.8	0.76	0.4
	40.9375	0	30.8	0.76	0.4
	40.9444	0	30.7	0.76	0.4
	40.9514	0	30.6	0.76	0.5
	40.9583	0	30.5	0.77	0.5
	40.9653	0	30.4	0.77	0.5
	40.9722	0	30.3	0.77	0.6
	40.9792	0	30.3	0.77	0.6
	40.9861	0	30.2	0.77	0.6
	40.9931	0	30.1	0.77	0.6
	41	0	30	0.77	0.7
	41.0069	0	29.9	0.77	0.7
	41.0139	0	29.8	0.77	0.7
	41.0208	0	29.8	0.77	0.8
	41.0278	0	29.7	0.77	0.8
	41.0347	0	29.6	0.77	0.8
	41.0417	0	29.5	0.78	0.8
	41.0486	0	29.4	0.78	0.9
	41.0556	0	29.3	0.78	0.9
	41.0625	0	29.3	0.78	0.9
	41.0694	0	29.2	0.78	0.9
	41.0764	0	29.1	0.78	1
	41.0833	0	29	0.78	1
	41.0903	0	29	0.78	1
	41.0972	0	29.1	0.78	1
	41.1042	0	29.1	0.78	1
	41.1111	0	29.2	0.78	1
	41.1181	0	29.2	0.78	1
	41.125	0	29.2	0.79	1
	41.1319	0	29.3	0.79	1
	41.1389	0	29.3	0.79	1
	41.1458	0	29.4	0.79	1
	41.1528	0	29.4	0.79	1
	41.1597	0	29.4	0.79	1
	41.1667	0	29.5	0.79	1
	41.1736	0	29.5	0.79	1
	41.1806	0	29.5	0.79	1
	41.1875	0	29.6	0.79	1
	41.1944	0	29.6	0.79	1
	41.2014	0	29.7	0.79	1
	41.2083	0	29.7	0.8	1
	41.2153	0	29.7	0.8	1
	41.2222	0	29.8	0.8	1
	41.2292	0	29.8	0.8	1
	41.2361	9.4351	29.9	0.8	1
	41.2431	44.4947	29.9	0.8	1
	41.25	79.8454	29.9	0.8	1
	41.2569	115.42	30	0.8	1
	41.2639	151.15	30	0.8	1
	41.2708	186.968	30.1	0.8	1
	41.2778	222.807	30.1	0.8	1
	41.2847	258.596	30.1	0.8	1
	41.2917	294.27	30.2	0.81	1
	41.2986	329.758	30.2	0.81	1
	41.3056	364.995	30.2	0.81	1
	41.3125	399.913	30.3	0.81	1
	41.3194	434.445	30.3	0.81	1
	41.3264	468.526	30.4	0.81	1
	41.3333	502.09	30.4	0.81	1
	41.3403	535.074	30.6	0.8	1.1
	41.3472	567.416	30.7	0.79	1.1
	41.3542	599.053	30.9	0.79	1.2
	41.3611	629.925	31	0.78	1.2
	41.3681	659.974	31.2	0.77	1.3
	41.375	689.142	31.3	0.76	1.3
	41.3819	717.374	31.5	0.75	1.4
	41.3889	744.616	31.6	0.74	1.4
	41.3958	770.816	31.8	0.74	1.5
	41.4028	795.925	31.9	0.73	1.6
	41.4097	819.893	32.1	0.72	1.6
	41.4167	842.677	32.2	0.71	1.7
	41.4236	864.232	32.4	0.7	1.7
	41.4306	884.517	32.5	0.69	1.8
	41.4375	903.494	32.7	0.69	1.8
	41.4444	921.126	32.8	0.68	1.9
	41.4514	937.38	33	0.67	1.9
	41.4583	952.226	33.2	0.66	2
	41.4653	965.633	33.3	0.65	2.1
	41.4722	977.579	33.5	0.64	2.1
	41.4792	988.038	33.6	0.64	2.2
	41.4861	996.992	33.8	0.63	2.2
	41.4931	1004.42	33.9	0.62	2.3
	41.5	1010.32	34.1	0.61	2.3
	41.5069	1014.66	34.2	0.6	2.4
	41.5139	1017.45	34.4	0.59	2.4
	41.5208	1018.68	34.5	0.59	2.5
	41.5278	1018.35	34.7	0.58	2.6
	41.5347	1016.45	34.8	0.57	2.6
	41.5417	1012.99	35	0.56	2.7
	41.5486	1007.97	35.1	0.55	2.7
	41.5556	1001.42	35.3	0.54	2.8
	41.5625	993.328	35.4	0.54	2.8
	41.5694	983.723	35.6	0.53	2.9
	41.5764	972.621	35.7	0.52	2.9
	41.5833	960.042	35.9	0.51	3
	41.5903	946.01	35.8	0.52	3
	41.5972	930.552	35.6	0.52	3
	41.6042	913.697	35.5	0.53	3
	41.6111	895.478	35.3	0.53	3
	41.6181	875.928	35.2	0.54	3
	41.625	855.086	35	0.55	3
	41.6319	832.99	34.9	0.55	3
	41.6389	809.682	34.7	0.56	3
	41.6458	785.208	34.6	0.57	3
	41.6528	759.613	34.4	0.57	3
	41.6597	732.947	34.3	0.58	3
	41.6667	705.26	34.1	0.58	3
	41.6736	676.604	34	0.59	3
	41.6806	647.034	33.8	0.6	3
	41.6875	616.607	33.7	0.6	3
	41.6944	585.38	33.5	0.61	3
	41.7014	553.412	33.4	0.61	3
	41.7083	520.766	33.2	0.62	3
	41.7153	487.502	33.1	0.63	3
	41.7222	453.683	32.9	0.63	3
	41.7292	419.375	32.8	0.64	3
	41.7361	384.643	32.6	0.64	3
	41.7431	349.552	32.5	0.65	3
	41.75	314.169	32.3	0.66	3
	41.7569	278.562	32.2	0.66	3
	41.7639	242.799	32	0.67	3
	41.7708	206.947	31.9	0.68	3
	41.7778	171.075	31.7	0.68	3
	41.7847	135.25	31.6	0.69	3
	41.7917	99.5419	31.4	0.69	3
	41.7986	64.0177	31.3	0.7	3
	41.8056	28.7452	31.1	0.71	3
	41.8125	0	31	0.71	3
	41.8194	0	30.8	0.72	3
	41.8264	0	30.7	0.72	3
	41.8333	0	30.5	0.73	3
	41.8403	0	30.4	0.73	3
	41.8472	0	30.4	0.73	3.1
	41.8542	0	30.3	0.73	3.1
	41.8611	0	30.2	0.73	3.1
	41.8681	0	30.1	0.73	3.1
	41.875	0	30.1	0.73	3.2
	41.8819	0	30	0.73	3.2
	41.8889	0	29.9	0.73	3.2
	41.8958	0	29.9	0.74	3.3
	41.9028	0	29.8	0.74	3.3
	41.9097	0	29.7	0.74	3.3
	41.9167	0	29.6	0.74	3.3
	41.9236	0	29.6	0.74	3.4
	41.9306	0	29.5	0.74	3.4
	41.9375	0	29.4	0.74	3.4
	41.9444	0	29.3	0.74	3.4
	41.9514	0	29.3	0.74	3.5
	41.9583	0	29.2	0.74	3.5
	41.9653	0	29.1	0.74	3.5
	41.9722	0	29.1	0.74	3.6
	41.9792	0	29	0.74	3.6
	41.9861	0	28.9	0.74	3.6
	41.9931	0	28.8	0.74	3.6
	42	0	28.8	0.74	3.7
	42.0069	0	28.7	0.74	3.7
	42.0139	0	28.6	0.74	3.7
	42.0208	0	28.6	0.75	3.8
	42.0278	0	28.5	0.75	3.8
	42.0347	0	28.4	0.75	3.8
	42.0417	0	28.3	0.75	3.8
	42.0486	0	28.3	0.75	3.9
	42.0556	0	28.2	0.75	3.9
	42.0625	0	28.1	0.75	3.9
	42.0694	0	28	0.75	3.9
	42.0764	0	28	0.75	4
	42.0833	0	27.9	0.75	4
	42.0903	0	28	0.75	4
	42.0972	0	28.1	0.75	4.1
	42.1042	0	28.1	0.75	4.1
	42.1111	0	28.2	0.75	4.1
	42.1181	0	28.3	0.75	4.1
	42.125	0	28.4	0.75	4.2
	42.1319	0	28.4	0.75	4.2
	42.1389	0	28.5	0.75	4.2
	42.1458	0	28.6	0.76	4.3
	42.1528	0	28.7	0.76	4.3
	42.1597	0	28.7	0.76	4.3
	42.1667	0	28.8	0.76	4.3
	42.1736	0	28.9	0.76	4.4
	42.1806	0	29	0.76	4.4
	42.1875	0	29	0.76	4.4
	42.1944	0	29.1	0.76	4.4
	42.2014	0	29.2	0.76	4.5
	42.2083	0	29.3	0.76	4.5
	42.2153	0	29.3	0.76	4.5
	42.2222	0	29.4	0.76	4.6
	42.2292	0	29.5	0.76	4.6
	42.2361	8.3372	29.6	0.76	4.6
	42.2431	46.765	29.6	0.76	4.6
	42.25	85.5127	29.7	0.76	4.7
	42.2569	124.507	29.8	0.76	4.7
	42.2639	163.673	29.9	0.76	4.7
	42.2708	202.937	29.9	0.77	4.8
	42.2778	242.224	30	0.77	4.8
	42.2847	281.458	30.1	0.77	4.8
	42.2917	320.566	30.2	0.77	4.8
	42.2986	359.473	30.2	0.77	4.9
	42.3056	398.104	30.3	0.77	4.9
	42.3125	436.387	30.4	0.77	4.9
	42.3194	474.248	30.5	0.77	4.9
	42.3264	511.615	30.5	0.77	5
	42.3333	548.418	30.6	0.77	5
	42.3403	584.585	30.8	0.76	5.1
	42.3472	620.049	30.9	0.75	5.1
	42.3542	654.742	31.1	0.74	5.2
	42.3611	688.597	31.2	0.73	5.2
	42.3681	721.55	31.4	0.72	5.3
	42.375	753.539	31.6	0.71	5.3
	42.3819	784.502	31.7	0.7	5.4
	42.3889	814.381	31.9	0.69	5.4
	42.3958	843.118	32	0.69	5.5
	42.4028	870.659	32.2	0.68	5.6
	42.4097	896.952	32.3	0.67	5.6
	42.4167	921.946	32.5	0.66	5.7
	42.4236	945.594	32.7	0.65	5.7
	42.4306	967.851	32.8	0.64	5.8
	42.4375	988.674	33	0.63	5.8
	42.4444	1008.02	33.1	0.62	5.9
	42.4514	1025.86	33.3	0.61	5.9
	42.4583	1042.16	33.5	0.6	6
	42.4653	1056.88	33.6	0.59	6.1
	42.4722	1069.99	33.8	0.58	6.1
	42.4792	1081.48	33.9	0.57	6.2
	42.4861	1091.32	34.1	0.56	6.2
	42.4931	1099.49	34.2	0.55	6.3
	42.5	1105.98	34.4	0.54	6.3
	42.5069	1110.76	34.6	0.53	6.4
	42.5139	1113.85	34.7	0.52	6.4
	42.5208	1115.21	34.9	0.52	6.5
	42.5278	1114.87	35	0.51	6.6
	42.5347	1112.81	35.2	0.5	6.6
	42.5417	1109.04	35.4	0.49	6.7
	42.5486	1103.57	35.5	0.48	6.7
	42.5556	1096.4	35.7	0.47	6.8
	42.5625	1087.56	35.8	0.46	6.8
	42.5694	1077.06	36	0.45	6.9
	42.5764	1064.91	36.1	0.44	6.9
	42.5833	1051.14	36.3	0.43	7
	42.5903	1035.78	36.2	0.44	6.9
	42.5972	1018.85	36	0.44	6.7
	42.6042	1000.4	35.9	0.45	6.6
	42.6111	980.444	35.7	0.46	6.4
	42.6181	959.032	35.6	0.46	6.3
	42.625	936.202	35.4	0.47	6.2
	42.6319	911.998	35.3	0.48	6
	42.6389	886.465	35.1	0.49	5.9
	42.6458	859.652	35	0.49	5.8
	42.6528	831.61	34.8	0.5	5.6
	42.6597	802.393	34.7	0.51	5.5
	42.6667	772.055	34.5	0.51	5.3
	42.6736	740.655	34.4	0.52	5.2
	42.6806	708.252	34.2	0.53	5.1
	42.6875	674.909	34.1	0.53	4.9
	42.6944	640.688	33.9	0.54	4.8
	42.7014	605.654	33.8	0.55	4.6
	42.7083	569.874	33.6	0.56	4.5
	42.7153	533.417	33.5	0.56	4.4
	42.7222	496.351	33.3	0.57	4.2
	42.7292	458.748	33.2	0.58	4.1
	42.7361	420.677	33	0.58	3.9
	42.7431	382.213	32.9	0.59	3.8
	42.75	343.429	32.7	0.6	3.7
	42.7569	304.397	32.6	0.6	3.5
	42.7639	265.193	32.4	0.61	3.4
	42.7708	225.891	32.3	0.62	3.3
	42.7778	186.565	32.1	0.62	3.1
	42.7847	147.291	32	0.63	3
	42.7917	108.143	31.8	0.64	2.8
	42.7986	69.1954	31.7	0.65	2.7
	42.8056	30.523	31.5	0.65	2.6
	42.8125	0	31.4	0.66	2.4
	42.8194	0	31.2	0.67	2.3
	42.8264	0	31.1	0.67	2.1
	42.8333	0	30.9	0.68	2
	42.8403	0	30.8	0.68	2
	42.8472	0	30.7	0.68	2.1
	42.8542	0	30.7	0.68	2.1
	42.8611	0	30.6	0.68	2.1
	42.8681	0	30.5	0.68	2.1
	42.875	0	30.4	0.69	2.2
	42.8819	0	30.3	0.69	2.2
	42.8889	0	30.3	0.69	2.2
	42.8958	0	30.2	0.69	2.3
	42.9028	0	30.1	0.69	2.3
	42.9097	0	30	0.69	2.3
	42.9167	0	29.9	0.69	2.3
	42.9236	0	29.9	0.69	2.4
	42.9306	0	29.8	0.69	2.4
	42.9375	0	29.7	0.69	2.4
	42.9444	0	29.6	0.69	2.4
	42.9514	0	29.5	0.69	2.5
	42.9583	0	29.5	0.7	2.5
	42.9653	0	29.4	0.7	2.5
	42.9722	0	29.3	0.7	2.6
	42.9792	0	29.2	0.7	2.6
	42.9861	0	29.1	0.7	2.6
	42.9931	0	29	0.7	2.6
	43	0	29	0.7	2.7
	43.0069	0	28.9	0.7	2.7
	43.0139	0	28.8	0.7	2.7
	43.0208	0	28.7	0.7	2.8
	43.0278	0	28.6	0.7	2.8
	43.0347	0	28.6	0.7	2.8
	43.0417	0	28.5	0.71	2.8
	43.0486	0	28.4	0.71	2.9
	43.0556	0	28.3	0.71	2.9
	43.0625	0	28.2	0.71	2.9
	43.0694	0	28.2	0.71	2.9
	43.0764	0	28.1	0.71	3
	43.0833	0	28	0.71	3
	43.0903	0	28.1	0.71	3
	43.0972	0	28.2	0.71	3
	43.1042	0	28.3	0.71	3
	43.1111	0	28.4	0.71	3
	43.1181	0	28.5	0.71	3
	43.125	0	28.6	0.72	3
	43.1319	0	28.7	0.72	3
	43.1389	0	28.8	0.72	3
	43.1458	0	28.9	0.72	3
	43.1528	0	29	0.72	3
	43.1597	0	29.1	0.72	3
	43.1667	0	29.2	0.72	3
	43.1736	0	29.3	0.72	3
	43.1806	0	29.4	0.72	3
	43.1875	0	29.5	0.72	3
	43.1944	0	29.6	0.72	3
	43.2014	0	29.7	0.72	3
	43.2083	0	29.8	0.73	3
	43.2153	0	29.8	0.73	3
	43.2222	0	29.9	0.73	3
	43.2292	0	30	0.73	3
	43.2361	5.121	30.1	0.73	3
	43.2431	36.3816	30.2	0.73	3
	43.25	67.9032	30.3	0.73	3
	43.2569	99.6261	30.4	0.73	3
	43.2639	131.49	30.5	0.73	3
	43.2708	163.434	30.6	0.73	3
	43.2778	195.397	30.7	0.73	3
	43.2847	227.319	30.8	0.73	3
	43.2917	259.138	30.9	0.74	3
	43.2986	290.795	31	0.74	3
	43.3056	322.229	31.1	0.74	3
	43.3125	353.379	31.2	0.74	3
	43.3194	384.188	31.3	0.74	3
	43.3264	414.595	31.4	0.74	3
	43.3333	444.544	31.5	0.74	3
	43.3403	473.977	31.6	0.73	3.1
	43.3472	502.838	31.7	0.73	3.1
	43.3542	531.072	31.8	0.72	3.2
	43.3611	558.625	32	0.71	3.2
	43.3681	585.446	32.1	0.7	3.3
	43.375	611.482	32.2	0.7	3.3
	43.3819	636.685	32.3	0.69	3.4
	43.3889	661.006	32.4	0.68	3.4
	43.3958	684.399	32.5	0.68	3.5
	43.4028	706.82	32.6	0.67	3.6
	43.4097	728.225	32.8	0.66	3.6
	43.4167	748.574	32.9	0.65	3.7
	43.4236	767.829	33	0.65	3.7
	43.4306	785.952	33.1	0.64	3.8
	43.4375	802.909	33.2	0.63	3.8
	43.4444	818.667	33.3	0.62	3.9
	43.4514	833.198	33.4	0.62	3.9
	43.4583	846.472	33.6	0.61	4
	43.4653	858.465	33.7	0.6	4.1
	43.4722	869.154	33.8	0.6	4.1
	43.4792	878.518	33.9	0.59	4.2
	43.4861	886.541	34	0.58	4.2
	43.4931	893.205	34.1	0.57	4.3
	43.5	898.499	34.2	0.57	4.3
	43.5069	902.412	34.3	0.56	4.4
	43.5139	904.937	34.5	0.55	4.4
	43.5208	906.07	34.6	0.55	4.5
	43.5278	905.807	34.7	0.54	4.6
	43.5347	904.15	34.8	0.53	4.6
	43.5417	901.101	34.9	0.52	4.7
	43.5486	896.667	35	0.52	4.7
	43.5556	890.855	35.1	0.51	4.8
	43.5625	883.677	35.3	0.5	4.8
	43.5694	875.147	35.4	0.49	4.9
	43.5764	865.28	35.5	0.49	4.9
	43.5833	854.095	35.6	0.48	5
	43.5903	841.614	35.5	0.49	5
	43.5972	827.86	35.4	0.49	4.9
	43.6042	812.86	35.2	0.5	4.9
	43.6111	796.641	35.1	0.5	4.9
	43.6181	779.235	35	0.51	4.9
	43.625	760.675	34.9	0.52	4.8
	43.6319	740.997	34.7	0.52	4.8
	43.6389	720.236	34.6	0.53	4.8
	43.6458	698.434	34.5	0.54	4.8
	43.6528	675.631	34.4	0.54	4.7
	43.6597	651.872	34.2	0.55	4.7
	43.6667	627.2	34.1	0.55	4.7
	43.6736	601.663	34	0.56	4.6
	43.6806	575.31	33.9	0.57	4.6
	43.6875	548.191	33.7	0.57	4.6
	43.6944	520.357	33.6	0.58	4.6
	43.7014	491.861	33.5	0.58	4.5
	43.7083	462.757	33.4	0.59	4.5
	43.7153	433.101	33.2	0.6	4.5
	43.7222	402.95	33.1	0.6	4.4
	43.7292	372.36	33	0.61	4.4
	43.7361	341.39	32.9	0.61	4.4
	43.7431	310.099	32.7	0.62	4.4
	43.75	278.545	32.6	0.63	4.3
	43.7569	246.791	32.5	0.63	4.3
	43.7639	214.895	32.4	0.64	4.3
	43.7708	182.918	32.2	0.65	4.3
	43.7778	150.921	32.1	0.65	4.2
	43.7847	118.966	32	0.66	4.2
	43.7917	87.1125	31.9	0.66	4.2
	43.7986	55.4217	31.7	0.67	4.1
	43.8056	23.9537	31.6	0.68	4.1
	43.8125	0	31.5	0.68	4.1
	43.8194	0	31.4	0.69	4.1
	43.8264	0	31.2	0.69	4
	43.8333	0	31.1	0.7	4
	43.8403	0	31	0.7	4
	43.8472	0	30.9	0.7	3.9
	43.8542	0	30.8	0.7	3.9
	43.8611	0	30.8	0.7	3.9
	43.8681	0	30.7	0.7	3.9
	43.875	0	30.6	0.71	3.8
	43.8819	0	30.5	0.71	3.8
	43.8889	0	30.4	0.71	3.8
	43.8958	0	30.3	0.71	3.8
	43.9028	0	30.2	0.71	3.7
	43.9097	0	30.2	0.71	3.7
	43.9167	0	30.1	0.71	3.7
	43.9236	0	30	0.71	3.6
	43.9306	0	29.9	0.71	3.6
	43.9375	0	29.8	0.71	3.6
	43.9444	0	29.7	0.71	3.6
	43.9514	0	29.6	0.71	3.5
	43.9583	0	29.6	0.72	3.5
	43.9653	0	29.5	0.72	3.5
	43.9722	0	29.4	0.72	3.4
	43.9792	0	29.3	0.72	3.4
	43.9861	0	29.2	0.72	3.4
	43.9931	0	29.1	0.72	3.4
	44	0	29	0.72	3.3
	44.0069	0	28.9	0.72	3.3
	44.0139	0	28.9	0.72	3.3
	44.0208	0	28.8	0.72	3.3
	44.0278	0	28.7	0.72	3.2
	44.0347	0	28.6	0.72	3.2
	44.0417	0	28.5	0.73	3.2
	44.0486	0	28.4	0.73	3.1
	44.0556	0	28.3	0.73	3.1
	44.0625	0	28.3	0.73	3.1
	44.0694	0	28.2	0.73	3.1
	44.0764	0	28.1	0.73	3
	44.0833	0	28	0.73	3
	44.0903	0	28	0.73	3
	44.0972	0	28	0.73	3
	44.1042	0	28.1	0.73	3
	44.1111	0	28.1	0.73	3
	44.1181	0	28.1	0.73	3
	44.125	0	28.1	0.73	3
	44.1319	0	28.1	0.73	3
	44.1389	0	28.2	0.73	3
	44.1458	0	28.2	0.74	3
	44.1528	0	28.2	0.74	3
	44.1597	0	28.2	0.74	3
	44.1667	0	28.2	0.74	3
	44.1736	0	28.3	0.74	3
	44.1806	0	28.3	0.74	3
	44.1875	0	28.3	0.74	3
	44.1944	0	28.3	0.74	3
	44.2014	0	28.3	0.74	3
	44.2083	0	28.4	0.74	3
	44.2153	0	28.4	0.74	3
	44.2222	0	28.4	0.74	3
	44.2292	0	28.4	0.74	3
	44.2361	3.9267	28.4	0.74	3
	44.2431	39.7047	28.4	0.74	3
	44.25	75.7827	28.5	0.74	3
	44.2569	112.092	28.5	0.74	3
	44.2639	148.563	28.5	0.74	3
	44.2708	185.127	28.5	0.75	3
	44.2778	221.714	28.5	0.75	3
	44.2847	258.254	28.6	0.75	3
	44.2917	294.678	28.6	0.75	3
	44.2986	330.917	28.6	0.75	3
	44.3056	366.901	28.6	0.75	3
	44.3125	402.562	28.6	0.75	3
	44.3194	437.832	28.7	0.75	3
	44.3264	472.644	28.7	0.75	3
	44.3333	506.932	28.7	0.75	3
	44.3403	540.63	28.9	0.75	3.1
	44.3472	573.674	29	0.74	3.1
	44.3542	606.002	29.2	0.74	3.2
	44.3611	637.551	29.3	0.73	3.2
	44.3681	668.262	29.5	0.73	3.3
	44.375	698.077	29.7	0.73	3.3
	44.3819	726.937	29.8	0.72	3.4
	44.3889	754.789	30	0.72	3.4
	44.3958	781.58	30.1	0.71	3.5
	44.4028	807.257	30.3	0.71	3.6
	44.4097	831.774	30.4	0.7	3.6
	44.4167	855.082	30.6	0.7	3.7
	44.4236	877.138	30.8	0.7	3.7
	44.4306	897.898	30.9	0.69	3.8
	44.4375	917.325	31.1	0.69	3.8
	44.4444	935.38	31.2	0.68	3.9
	44.4514	952.03	31.4	0.68	3.9
	44.4583	967.243	31.6	0.68	4
	44.4653	980.989	31.7	0.67	4.1
	44.4722	993.243	31.9	0.67	4.1
	44.4792	1003.98	32	0.66	4.2
	44.4861	1013.18	32.2	0.66	4.2
	44.4931	1020.83	32.3	0.65	4.3
	44.5	1026.91	32.5	0.65	4.3
	44.5069	1031.41	32.7	0.65	4.4
	44.5139	1034.32	32.8	0.64	4.4
	44.5208	1035.63	33	0.64	4.5
	44.5278	1035.35	33.1	0.63	4.6
	44.5347	1033.47	33.3	0.63	4.6
	44.5417	1030	33.5	0.63	4.7
	44.5486	1024.95	33.6	0.62	4.7
	44.5556	1018.31	33.8	0.62	4.8
	44.5625	1010.12	33.9	0.61	4.8
	44.5694	1000.37	34.1	0.61	4.9
	44.5764	989.094	34.2	0.6	4.9
	44.5833	976.31	34.4	0.6	5
	44.5903	962.04	34.3	0.6	5
	44.5972	946.314	34.2	0.61	5
	44.6042	929.16	34.1	0.61	5
	44.6111	910.612	34	0.61	5
	44.6181	890.704	33.9	0.62	5
	44.625	869.475	33.8	0.62	5
	44.6319	846.964	33.6	0.62	5
	44.6389	823.215	33.5	0.62	5
	44.6458	798.273	33.4	0.63	5
	44.6528	772.184	33.3	0.63	5
	44.6597	745	33.2	0.63	5
	44.6667	716.771	33.1	0.64	5
	44.6736	687.551	33	0.64	5
	44.6806	657.395	32.9	0.64	5
	44.6875	626.362	32.8	0.65	5
	44.6944	594.511	32.7	0.65	5
	44.7014	561.9	32.6	0.65	5
	44.7083	528.594	32.5	0.66	5
	44.7153	494.654	32.3	0.66	5
	44.7222	460.147	32.2	0.66	5
	44.7292	425.137	32.1	0.66	5
	44.7361	389.69	32	0.67	5
	44.7431	353.875	31.9	0.67	5
	44.75	317.76	31.8	0.67	5
	44.7569	281.413	31.7	0.68	5
	44.7639	244.903	31.6	0.68	5
	44.7708	208.3	31.5	0.68	5
	44.7778	171.673	31.4	0.69	5
	44.7847	135.093	31.3	0.69	5
	44.7917	98.6289	31.2	0.69	5
	44.7986	62.3498	31	0.69	5
	44.8056	26.3247	30.9	0.7	5
	44.8125	0	30.8	0.7	5
	44.8194	0	30.7	0.7	5
	44.8264	0	30.6	0.71	5
	44.8333	0	30.5	0.71	5
	44.8403	0	30.4	0.71	5
	44.8472	0	30.2	0.71	4.9
	44.8542	0	30.1	0.71	4.9
	44.8611	0	30	0.71	4.9
	44.8681	0	29.9	0.71	4.9
	44.875	0	29.7	0.72	4.8
[truncated: 6,786 more rows]
